# Supplementary material for: Low n-6/n-3 Gestation and Lactation Diets Influence Early Performance, Muscle and Adipose Polyunsaturated Fatty Acid Content and Deposition, and Relative Abundance of Proteins in Suckling Piglets
Source: Molecules. 2022 May 4;27(9):2925. doi: 10.3390/molecules27092925 (PMC9103047; doi:10.3390/molecules27092925)
Supplement: Supplementary file 1 [file molecules-27-02925-s001.zip]

Archive with 1 entries (1 files):
- molecules-1667351-supplementary.pdf
